# Supplementary material for: Non-sutural basicranium-derived cells undergo a unique mineralization pathway via a cartilage intermediate in vitro
Source: PeerJ. 2018 Oct 23;6:e5757. doi: 10.7717/peerj.5757 (PMC6202976; doi:10.7717/peerj.5757)
Supplement: Supplemental Information 5 [file peerj-06-5757-s005.xlsx]

## Sheet: Sheet1
		Cell Counts (by passage #)
		p0	p1	p2
	Experiment 1	462000	2040000	4250000
	Experiment 2	945000	3955000	8823000
	Experiment 3	680000	3019500	6050000
