# Supplementary material for: Non-sutural basicranium-derived cells undergo a unique mineralization pathway via a cartilage intermediate in vitro
Source: PeerJ. 2018 Oct 23;6:e5757. doi: 10.7717/peerj.5757 (PMC6202976; doi:10.7717/peerj.5757)
Supplement: Supplemental Information 27 [file peerj-06-5757-s027.txt]

##BLOCKS= 1          
Plate:	Plate#1	1.3	PlateFormat	Endpoint	Fluorescence	FALSE	Raw	FALSE	1						1	520	1	12	96	480	Automatic	515			6	Automatic			1	8	None	
	Temperature(�C)	1	2	3	4	5	6	7	8	9	10	11	12		
	27.80	2.352	1.891	0.878	0.808	0.761	0.896	6.414	3.464	10.94	11.651	4.161	3.32		
		6.004	6.105	0.793	0.752	0.714	0.777	1.667	1.858	4.873	5.095	2.004	2.091		
		37.866	37.05	0.887	0.9	0.772	0.849	5.746	3.751	5.825	4.275	4.084	5.902		
		308.205	310.21	0.88	0.831	1.045	0.84	2.194	2.573	2.255	2.065	2.231	2.004		
		3147.76	3198.766	0.892	0.905	0.749	0.879	410.726	462.453	215.471	201.324	172.404	169.282		
		0.825	0.889	0.879	0.867	0.739	0.95	216.584	229.839	99.698	103.005	91.214	86.459		
		0.783	0.994	0.851	0.893	0.748	0.948	740.139	812.05	933.257	936.777	1149.624	1155.883		
		0.788	0.707	0.893	0.766	0.824	0.714	514.774	445.573	523.182	517.15	682.649	693.232		
		
~End
