# Supplementary material for: Non-sutural basicranium-derived cells undergo a unique mineralization pathway via a cartilage intermediate in vitro
Source: PeerJ. 2018 Oct 23;6:e5757. doi: 10.7717/peerj.5757 (PMC6202976; doi:10.7717/peerj.5757)
Supplement: Supplemental Information 28 [file peerj-06-5757-s028.xlsx]

## Sheet: Sheet1
Plate 1
	1	2	3	4	5	6	7	8	9	10	11	12
A	STD1	STD1	SPL1	SPL1	SPL4	SPL4	SPL7	SPL7	SPL10	SPL10			Well ID
	0	0	10	10	10	10	2	2	2	2			Conc/Dil
													Name
B	STD2	STD2	SPL2	SPL2	SPL5	SPL5	SPL8	SPL8	SPL11	SPL11			Well ID
	2	2	10	10	10	10	2	2	2	2			Conc/Dil
													Name
C	STD3	STD3	SPL3	SPL3	SPL6	SPL6	SPL9	SPL9	SPL12	SPL12			Well ID
	4	4	10	10	10	10	2	2	2	2			Conc/Dil
													Name
D	STD4	STD4											Well ID
	6	6											Conc/Dil
													Name
E	STD5	STD5											Well ID
	8	8											Conc/Dil
													Name
F	STD6	STD6											Well ID
	10	10											Conc/Dil
													Name
G													Well ID
													Conc/Dil
													Name
H													Well ID
													Conc/Dil
													Name
	1	2	3	4	5	6	7	8	9	10	11	12
A	0.062	0.062	0.096	0.097	0.162	0.165	0.207	0.204	0.579	0.598			656
B	0.343	0.345	0.073	0.073	0.163	0.164	0.145	0.146	0.567	0.578			656
C	0.701	0.699	0.07	0.075	0.219	0.227	0.141	0.146	0.838	0.859			656
D	0.934	0.943											656
E	1.144	1.146											656
F	1.422	1.41											656
G													656
H													656
Curve Name	Curve Formula	A	B	R2	Fit F Prob
StdCurve	Y=A*X+B	0.134	0.0333	0.993	?????
Curve Name	Curve Formula	Parameter	Value	Std. Error	95% CI min	95% CI max	Fit F Prob
StdCurve	Y=A*X+B	A	0.134	0.00552	0.119	0.15	?????
		B	0.0333	0.0334	-0.0595	0.126
Plate 2
	1	2	3	4	5	6	7	8	9	10	11	12
A	SPL13	SPL13	SPL16	SPL16	SPL19	SPL19	SPL22	SPL22	SPL25	SPL25	SPL28	SPL28	Well ID
	2	2	2	2	2	2	2	2	2	2	2	2	Conc/Dil
													Name
B	SPL14	SPL14	SPL17	SPL17	SPL20	SPL20	SPL23	SPL23	SPL26	SPL26	SPL29	SPL29	Well ID
	2	2	2	2	2	2	2	2	2	2	2	2	Conc/Dil
													Name
C	SPL15	SPL15	SPL18	SPL18	SPL21	SPL21	SPL24	SPL24	SPL27	SPL27	SPL30	SPL30	Well ID
	2	2	2	2	2	2	2	2	2	2	2	2	Conc/Dil
													Name
D	SPL31	SPL31	SPL34	SPL34	SPL37	SPL37	SPL40	SPL40	SPL43	SPL43	SPL46	SPL46	Well ID
	2	2	2	2	2	2	2	2	2	2	2	2	Conc/Dil
													Name
E	SPL32	SPL32	SPL35	SPL35	SPL38	SPL38	SPL41	SPL41	SPL44	SPL44	SPL47	SPL47	Well ID
	2	2	2	2	2	2	2	2	2	2	2	2	Conc/Dil
													Name
F	SPL33	SPL33	SPL36	SPL36	SPL39	SPL39	SPL42	SPL42	SPL45	SPL45	SPL48	SPL48	Well ID
	2	2	2	2	2	2	2	2	2	2	2	2	Conc/Dil
													Name
G													Well ID
													Conc/Dil
													Name
H													Well ID
													Conc/Dil
													Name
	1	2	3	4	5	6	7	8	9	10	11	12
A	0.192	0.191	0.252	0.251	0.177	0.177	0.332	0.334	0.209	0.21	0.26	0.26	656
B	0.208	0.208	0.224	0.225	0.207	0.209	0.33	0.326	0.172	0.173	0.179	0.182	656
C	0.253	0.245	0.207	0.208	0.302	0.305	0.303	0.3	0.346	0.344	0.279	0.28	656
D	0.207	0.216	0.276	0.278	0.072	0.072	0.076	0.076	0.058	0.058	0.065	0.065	656
E	0.185	0.185	0.261	0.263	0.059	0.057	0.074	0.073	0.059	0.061	0.063	0.064	656
F	0.282	0.28	0.273	0.273	0.063	0.065	0.062	0.061	0.056	0.057	0.063	0.061	656
G													656
H													656
